# Supplementary material for: The copper-responsive regulator CsoR is indirectly involved in Bradyrhizobium diazoefficiens denitrification
Source: FEMS Microbiol Lett. 2023 Aug 12;370:fnad084. doi: 10.1093/femsle/fnad084 (PMC10457146; doi:10.1093/femsle/fnad084)
Supplement: fnad084_Supplemental_Files [file fnad084_supplemental_files.zip]

Archive with 3 entries (3 files):
- Supplementary Material_FEMSLE-23-05-0144.R1.docx
- Supplementary_Figure_S1.tif
- Supplementary_Figure_S2.tif
